# Supplementary material for: An evaluation of a FluoroSpot assay as a diagnostic tool to determine SARS-CoV-2 specific T cell responses
Source: PLoS One. 2021 Sep 30;16(9):e0258041. doi: 10.1371/journal.pone.0258041 (PMC8483319; doi:10.1371/journal.pone.0258041)
Supplement: S1 File — (XLSX) [file pone.0258041.s003.xlsx]

## Sheet: HCW
nr	F1 Binary Spike S1S2 Foldon	F1 Binary Nucleocapsid C	F2 Binary Spike S1S2 Foldon	F2 Binary Nucleocapsid C	F2T Binary Spike S1S2 Foldon	F2T Binary Nucleocapsid C	IFNg binary scoring (1 (yes) 0 (no)) P47 pool	IFNg binary scoring P16 (1 (yes) 0 (no))	IFNg binary scoring P166 (1 (yes) 0 (no))
1	Pos	Pos	Pos	Pos	Pos	Pos	1	1	1
2	Neg	Neg	Neg	Neg	Neg	Neg	1	0	0
3	Neg	Neg	Neg	Neg	Neg	Neg	0	0	0
4	Neg	Neg	Neg	Neg	Neg	Neg	0	0	0
5	Neg	Neg	Neg	Neg	Neg	Neg	0	0	0
6	Pos	Pos	Pos	Pos	Pos	Pos	1	0	1
7	Pos	Pos	Pos	Pos	Pos	Pos	1	1	1
8	Neg	Neg	Neg	Neg	Neg	Neg	0	0	0
9	Pos	Pos	Pos	Pos	Pos	Pos	1	0	0
10	Neg	Neg	Neg	Neg	Neg	Neg	0	0	0
11	Pos	Pos	Pos	Pos	Pos	Pos	0	1	0
12	Pos	Pos	Pos	Pos	Pos	Pos	1	1	1
13	Pos	Pos	Pos	Pos	Pos	Pos	1	1	0
14	Neg	Neg	Neg	Neg	Neg	Neg	0	0	0
15	Pos	Pos	Pos	Pos	Pos	Pos	0	0	0
16	Pos	Pos	Pos	Pos	Pos	Pos	1	0	0
17	Pos	Pos	Pos	Pos	Pos	Pos	1	1	0
18	Pos	Pos	Pos	Pos	Pos	Pos	1	1	1
19	Pos	Pos	Pos	Pos	Pos	Pos	1	1	1
20	Pos	Pos	Pos	Pos	Pos	Pos	1	1	1
21	Neg	Neg	Neg	Neg	Neg	Neg	0	0	0
22	Neg	Neg	Neg	Neg	Neg	Neg	0	0	1
23	Neg	Neg	Neg	Neg	Neg	Neg	1	0	1
24	Neg	Neg	Neg	Neg	Neg	Neg	0	0	0
25	Neg	Neg	Neg	Neg	Neg	Neg	0	0	1
26	Pos	Pos	Pos	Pos	Pos	Pos	1	1	1
27	Pos	Pos	Pos	Pos	Pos	Neg	0	0	0
28	Neg	Neg	Neg	Neg	Neg	Neg	0	0	0
29	Neg	Neg	Neg	Neg	Neg	Neg	0	0	0
30	Neg	Neg	Neg	Neg	Neg	Neg	0	0	0
32	Neg	Neg	Pos	Pos	Pos	Pos	0	0	0
33	Neg	Neg	Neg	Neg	Neg	Neg	0	0	0
34	Neg	Neg	Neg	Neg	Neg	Neg	1	0	1
35	Neg	Neg	Neg	Neg	Neg	Neg	0	0	0
36	Pos	Pos	Pos	Pos	Pos	Pos	1	1	1
37	Neg	Neg	Neg	Neg	Neg	Neg	0	0	0
38	Pos	Pos	Pos	Pos	Pos	Pos	1	1	1
39	Neg	Neg	Neg	Neg	Neg	Neg	0	0	0
40	Pos	Pos	Pos	Pos	Pos	Pos	1	1	1
41	Pos	Pos	Pos	Pos	Pos	Pos	1	1	1
42	Pos	Pos	Pos	Pos	Pos	Pos	0	0	0
43	Pos	Pos	Pos	Pos	Pos	Pos	1	1	0
44	Pos	Pos	Pos	Pos	Pos	Pos	1	1	0
45	Neg	Neg	Neg	Neg	Neg	Neg	0	0	0
46	Pos	Pos	Pos	Pos	Pos	Pos	1	1	1
47	Neg	Neg	Neg	Neg	Neg	Neg	1	0	1
48	Neg	Neg	Neg	Neg	Neg	Neg	0	0	0
49	Neg	Neg	Neg	Neg	Neg	Neg	0	0	0
50	Pos	Pos	Pos	Pos	Pos	Pos	0	0	0
51	Neg	Neg	Neg	Neg	Neg	Neg	0	0	0
52	Pos	Neg	Neg	Neg	Neg	Neg	0	0	0
53	Pos	Pos	Pos	Pos	Pos	Pos	1	1	1
54	Neg	Neg	Neg	Neg	Neg	Neg	0	0	0
55	Neg	Neg	Pos	Pos	Pos	Pos	1	1	1
56	Neg	Neg	Neg	Neg	Neg	Neg	0	0	0
57	Pos	Pos	Pos	Pos	Pos	Pos	1	1	1
58	Neg	Neg	Neg	Neg	Neg	Neg	0	0	0
59	Pos	Pos	Pos	Pos	Pos	Pos	1	1	1
60	Neg	Neg	Neg	Neg	Neg	Neg	0	0	0
61	Neg	Neg	Neg	Neg	Neg	Neg	0	0	0
62	Neg	Neg	Neg	Neg	Neg	Neg	0	0	0
63	Neg	Neg	Neg	Neg	Neg	Neg	0	0	0
64	Neg	Neg	Neg	Neg	Neg	Neg	0	0	0
65	Neg	Neg	Neg	Neg	Neg	Neg	0	0	0
66	Neg	Neg	Neg	Neg	Neg	Neg	0	0	0
67	Neg	Neg	Neg	Neg	Neg	Neg	0	0	0
68	Pos	Pos	Pos	Pos	Pos	Pos	1	1	1
69	Neg	Neg	Neg	Neg	Neg	Neg	1	1	0
70	Pos	Neg	Pos	Neg	Pos	Neg	0	0	0
71	Neg	Neg	Neg	Neg	Neg	Neg	0	0	0
72	Pos	Pos	Pos	Pos	Pos	Pos	1	0	0
73	Neg	Neg	Neg	Neg	Neg	Neg	0	0	0
74	Neg	Pos	Neg	Neg	Neg	Neg	0	0	0
75	Neg	Neg	Neg	Neg	Neg	Neg	0	0	0
76	Neg	Neg	Neg	Neg	Neg	Neg	0	0	0
77	Neg	Neg	Neg	Neg	Neg	Neg	1	0	1
78	Neg	Neg	Neg	Neg	Neg	Neg	0	0	0
79	Neg	Neg	Neg	Neg	Neg	Neg	0	0	1
80	Neg	Neg	Neg	Neg	Neg	Neg	0	0	0
81	Neg	Neg	Neg	Neg	Neg	Neg	0	0	0
82	Neg	Neg	Neg	Neg	Neg	Neg	0	0	0
83	Pos	Neg	Neg	Neg	Neg	Neg	0	0	0
84	Neg	Neg	Neg	Neg	Neg	Neg	1	0	1
85	Neg	Neg	Neg	Neg	Neg	Neg	0	0	0
86	Neg	Neg	Neg	Neg	Neg	Neg	0	0	0
87	Neg	Neg	Neg	Neg	Neg	Neg	1	0	1
89	Pos	Pos	Pos	Pos	Pos	Pos	1	1	1
90	Neg	Neg	Neg	Neg	Neg	Neg	1	0	0
91	Neg	Neg	Neg	Neg	Neg	Neg	0	0	0
92	Neg	Neg	Neg	Neg	Neg	Neg	0	0	0
93	Neg	Neg	Neg	Neg	Neg	Neg	1	0	0
94	Neg	Neg	Neg	Neg	Neg	Neg	0	0	0
95	Neg	Neg	Neg	Neg	Neg	Neg	1	0	0
96	Pos	Pos	Pos	Pos	Pos	Pos	1	1	0
97	Pos	Pos	Pos	Pos	Pos	Pos	1	1	0
98	Neg	Neg	Neg	Neg	Neg	Neg	0	0	0
99	Neg	Neg	Neg	Neg	Neg	Neg	0	0	0
100	Neg	Neg	Neg	Neg	Neg	Neg	0	0	0
101	Neg	Neg	Neg	Neg	Neg	Neg	0	0	0
102	Neg	Pos	Pos	Pos	Pos	Neg	0	0	0
103	Pos	Neg	Pos	Neg	Neg	Neg	0	0	1
104	Neg	Neg	Neg	Neg	Neg	Neg	0	0	0
105	Neg	Neg	Neg	Neg	Neg	Neg	1	0	1
106	Neg	Neg	Neg	Neg	Neg	Neg	0	1	1
107	Pos	Neg	Pos	Neg	Pos	Neg	0	0	0
108	Neg	Neg	Neg	Neg	Neg	Neg	0	0	0
109	Pos	Pos	Pos	Pos	Pos	Pos	1	1	1
110	Pos	Pos	Pos	Pos	Pos	Pos	1	1	1
111	Neg	Neg	Neg	Neg	Neg	Neg	0	0	0
112	Neg	Neg	Neg	Neg	Neg	Neg	0	0	0
114	Neg	Neg	Neg	Neg	Neg	Neg	0	0	0
115	Neg	Neg	Neg	Neg	Neg	Neg	0	0	0
116	Neg	Neg	Neg	Neg	Neg	Neg	0	0	0
117	Neg	Neg	Neg	Neg	Neg	Neg	0	0	0
118	Neg	Neg	Neg	Neg	Neg	Neg	0	0	0
119	Neg	Neg	Neg	Neg	Neg	Neg	0	0	0
120	Pos	Pos	Pos	Pos	Pos	Pos	1	1	1
121	Neg	Neg	Neg	Neg	Neg	Neg	0	0	0
122	Neg	Neg	Neg	Neg	Neg	Neg	0	0	0
124	Pos	Pos	Pos	Pos	Pos	Pos	1	1	1
126	Pos	Pos	Pos	Pos	Pos	Pos	1	1	0
127	Pos	Pos	Pos	Pos	Pos	Pos	1	1	0
128	Pos	Pos	Pos	Pos	Pos	Pos	1	1	1
129	Neg	Neg	Neg	Neg	Neg	Neg	1	1	0
130	Pos	Pos	Pos	Pos	Pos	Pos	1	1	1
131	Pos	Pos	Pos	Pos	Pos	Pos	1	1	1
132	Neg	Neg	Neg	Neg	Neg	Neg	0	0	0
133	Pos	Pos	Pos	Pos	Pos	Pos	1	0	0
134	Pos	Pos	Pos	Pos	Pos	Pos	1	1	0
135	Pos	Pos	Pos	Pos	Pos	Pos	0	0	0
136	Neg	Neg	Neg	Neg	Neg	Neg	0	0	0
138	Neg	Neg	Neg	Neg	Neg	Neg	1	0	0
139	Pos	Pos	Pos	Pos	Pos	Pos	1	1	1
140	Neg	Neg	Neg	Neg	Neg	Neg	1	0	1
141	Neg	Neg	Neg	Neg	Neg	Neg	1	0	1
142	Neg	Neg	Neg	Neg	Neg	Neg	0	0	0
143	Neg	Neg	Neg	Neg	Neg	Neg	0	1	0
144	Pos	Pos	Pos	Pos	Pos	Pos	1	0	1
145	Neg	Neg	Neg	Neg	Neg	Neg	0	0	1
146	Pos	Pos	Pos	Pos	Pos	Pos	1	1	1
147	Neg	Neg	Neg	Neg	Neg	Neg	1	0	0
148	Neg	Neg	Neg	Neg	Neg	Neg	0	0	0
149	Pos	Pos	Neg	Neg	Neg	Neg	0	0	0
150	Pos	Neg	Pos	Neg	Neg	Neg	1	1	1
151	Pos	Pos	Pos	Pos	Pos	Pos	1	1	1
152	Pos	Pos	Pos	Pos	Pos	Pos	1	0	1
153	Pos	Pos	Pos	Pos	Pos	Pos	1	1	1
154	Pos	Pos	Pos	Pos	Pos	Pos	1	1	1
155	Pos	Pos	Pos	Pos	Pos	Pos	1	1	1
156	Pos	Pos	Pos	Pos	Pos	Pos	1	1	1
157	Pos	Pos	Pos	Pos	Pos	Pos	1	1	0
158	Pos	Pos	Pos	Pos	Pos	Neg	1	1	1
159	Pos	Neg	Pos	Neg	Pos	Neg	0	0	0
160	Neg	Neg	Neg	Neg	Neg	Neg	0	0	0
161	Pos	Pos	Pos	Neg	Pos	Neg	1	1	1
163	Pos	Pos	Neg	Pos	Neg	Pos	1	1	1
164	Pos	Neg	Pos	Neg	Neg	Neg	0	0	0
165	Neg	Neg	Neg	Neg	Neg	Neg	1	0	0
166	Pos	Pos	Pos	Pos	Pos	Pos	1	1	1
167	Pos	Pos	Pos	Neg	Pos	Neg	1	1	1
168	Neg	Neg	Neg	Neg	Neg	Neg	0	0	0
169	Neg	Neg	Neg	Neg	Neg	Neg	1	0	0
170	Pos	Pos	Pos	Pos	Pos	Pos	1	0	1
171	Pos	Pos	Pos	Neg	Pos	Neg	1	1	1
172	Pos	Pos	Pos	Pos	Pos	Pos	1	1	1
173	Pos	Pos	Pos	Pos	Pos	Neg	1	1	1
174	Pos	Pos	Pos	Neg	Pos	Pos	1	1	1
175	Pos	Pos	Pos	Pos	Pos	Neg	1	1	0
176	Pos	Pos	Pos	Pos	Pos	Pos	1	1	1
177	Pos	Pos	Pos	Pos	Pos	Pos	1	1	1
178	Pos	Pos	Pos	Pos	Pos	Pos	0	1	0
179	Pos	Pos	Pos	Pos	Pos	Pos	1	0	0
180	Neg	Neg	Neg	Neg	Neg	Neg	0	0	0
181	Pos	Pos	Pos	Pos	Pos	Neg	1	1	1
182	Pos	Pos	Pos	Pos	Pos	Pos	1	0	1
183	Neg	Neg	Neg	Neg	Neg	Neg	0	0	1
184	Pos	Pos	Pos	Pos	Pos	Pos	1	1	1
185	Pos	Pos	Pos	Pos	Pos	Pos	1	1	1
186	Pos	Pos	Pos	Pos	Pos	Pos	1	1	0
187	Pos	Pos	Pos	Pos	Pos	Neg	1	1	1
188	Pos	Pos	Pos	Pos	Pos	Neg	1	0	0
189	Neg	Neg	Neg	Neg	Neg	Neg	0	0	0
190	Pos	Pos	Pos	Pos	Pos	Pos	1	0	0
191	Pos	Pos	Pos	Pos	Pos	Pos	1	0	1
192	Pos	Pos	Pos	Pos	Pos	Pos	1	1	1
193	Pos	Pos	Pos	Pos	Pos	Pos	1	1	1
194	Pos	Pos	Pos	Pos	Pos	Neg	1	1	1
197	Pos	Pos	Pos	Pos	Pos	Pos	1	1	0
199	Pos	Pos	Pos	Pos	Pos	Pos	1	1	0
200	Pos	Pos	Pos	Pos	Pos	Neg	1	1	1
201	Pos	Pos	Pos	Neg	Neg	Neg	1	1	1
202	Pos	Pos	Pos	Pos	Pos	Pos	1	1	1
203	Pos	Pos	Pos	Pos	Pos	Neg	1	1	0
204	Pos	Neg	Pos	Pos	Pos	Pos	1	1	1
205	Pos	Neg	Pos	Pos	Pos	Neg	1	1	1
206	Pos	Pos	Pos	Pos	Pos	Pos	1	1	0
207	Pos	Pos	Pos	Pos	Pos	Pos	1	1	1
208	Neg	Neg	Neg	Neg	Neg	Neg	0	0	0
209	Pos	Pos	Pos	Pos	Pos	Pos	1	0	1
210	Pos	Pos	Pos	Pos	Pos	Pos	1	1	1
211	Pos	Neg	Pos	Neg	Pos	Neg	0	0	0
212	Neg	Neg	Pos	Pos	Pos	Pos	1	1	1
213	Neg	Neg	Neg	Neg	Neg	Neg	0	0	0
214	Pos	Pos	Pos	Pos	Pos	Pos	1	1	1
215	Pos	Pos	Pos	Pos	Pos	Pos	1	1	0
216	Pos	Pos	Pos	Pos	Pos	Pos	1	1	1
217	Pos	Pos	Pos	Pos	Pos	Pos	1	1	1
218	Pos	Pos	Pos	Pos	Pos	Pos	1	1	1
219	Pos	Pos	Pos	Pos	Pos	Pos	1	0	0
220	Pos	Pos	Pos	Pos	Pos	Pos	1	1	1
221	Pos	Pos	Pos	Pos	Pos	Pos	1	1	1
222	Pos	Pos	Pos	Pos	Pos	Neg	1	0	0
223	Pos	Pos	Pos	Pos	Pos	Pos	1	1	1
224	Pos	Pos	Pos	Pos	Pos	Pos	1	1	1
225	Pos	Pos	Pos	Pos	Pos	Pos	1	1	1
226	Pos	Pos	Pos	Pos	Pos	Neg	1	0	0
227	Pos	Pos	Pos	Pos	Pos	Pos	1	1	1
228	Pos	Pos	Pos	Pos	Pos	Pos	1	1	1
229	Pos	Pos	Pos	Pos	Pos	Pos	1	1	1
230	Pos	Pos	Pos	Pos	Pos	Pos	1	1	1
231	Pos	Pos	Pos	Pos	Pos	Pos	1	1	1
232	Pos	Pos	Pos	Pos	Pos	Pos	1	1	1
233	Pos	Pos	Pos	Pos	Pos	Pos	1	1	0
234	Pos	Pos	Pos	Pos	Pos	Pos	1	1	1
235	Pos	Pos	Pos	Pos	Pos	Neg	1	1	1
236	Pos	Pos	Pos	Pos	Pos	Pos	1	1	0
237	Pos	Pos	Pos	Pos	Pos	Neg	1	1	0
238	Pos	Pos	Pos	Pos	Pos	Pos	1	1	1
239	Pos	Pos	Pos	Pos	Pos	Pos	1	1	1
240	Pos	Pos	Pos	Pos	Pos	Pos	1	0	0
241	Pos	Pos	Pos	Pos	Pos	Pos	1	1	1
242	Pos	Neg	Pos	Neg	Neg	Neg	0	0	0
243	Pos	Pos	Pos	Pos	Pos	Pos	0	0	0
244	Pos	Pos	Pos	Pos	Pos	Pos	1	1	1
245	Pos	Pos	Pos	Pos	Pos	Pos	1	0	0
246	Pos	Pos	Pos	Pos	Pos	Pos	1	1	1
247	Neg	Neg	Pos	Pos	Pos	Pos	1	1	0
248	Pos	Pos	Pos	Pos	Pos	Pos	1	1	1
249	Pos	Pos	Pos	Pos	Pos	Pos	1	1	1
251	Pos	Pos	Pos	Pos	Pos	Neg	1	1	0
252	Neg	Neg	Neg	Neg	Neg	Neg	0	0	0
254	Pos	Pos	Pos	Pos	Pos	Pos	1	1	1
255	Pos	Neg	Neg	Neg	Neg	Neg	0	0	0
256	Neg	Neg	Neg	Neg	Neg	Neg	0	0	0
257	Pos	Pos	Pos	Pos	Pos	Pos	0	0	0
258	Pos	Pos	Pos	Pos	Pos	Neg	0	0	1
260	Pos	Pos	NA	NA	Pos	Pos	1	1	1
261	Pos	Pos	Pos	Pos	Pos	Pos	1	1	1
262	Pos	Pos	Pos	Pos	Pos	Pos	1	1	1
263	Pos	Pos	Pos	Pos	Pos	Pos	1	1	1
264	Neg	Pos	Pos	Pos	Pos	Pos	1	1	1
265	Pos	Pos	Pos	Pos	Pos	Pos	1	1	1
267	Pos	Neg	Pos	Neg	Pos	Neg	0	0	0
268	Pos	Neg	Pos	Neg	Pos	Neg	1	1	1
269	Pos	Pos	Pos	Pos	Pos	Pos	1	0	1
270	Pos	Pos	Pos	Neg	Pos	Neg	1	0	0
271	Pos	Pos	Pos	Pos	Pos	Pos	1	1	1
272	Pos	Pos	Pos	Pos	Pos	Pos	1	1	1
273	Pos	Pos	Pos	Pos	Pos	Pos	1	0	0
274	Pos	Pos	Pos	Pos	Pos	Pos	1	1	1
275	Pos	Pos	Pos	Pos	Pos	Pos	1	1	1
276	Pos	Pos	Pos	Pos	Pos	Pos	1	1	0
278	Pos	Pos	Pos	Pos	Pos	Pos	1	1	1
279	Pos	Pos	Pos	Neg	Neg	Neg	1	0	1
280	Pos	Pos	Pos	Pos	Pos	Pos	1	0	0
281	Neg	Neg	Neg	Neg	Neg	Neg	0	0	0
282	Pos	Pos	Pos	Pos	Pos	Pos	1	1	1
283	Pos	Pos	Pos	Pos	Pos	Pos	1	1	1
284	Pos	Pos	Pos	Pos	Pos	Pos	1	1	0
285	Pos	Pos	Pos	Pos	Pos	Pos	1	1	1
286	Pos	Pos	Pos	Pos	Pos	Pos	1	1	1
287	Pos	Pos	Pos	Pos	Pos	Pos	1	1	1
288	Neg	Neg	Neg	Neg	Neg	Neg	1	0	0
289	Pos	Pos	Pos	Pos	Pos	Pos	1	1	1
290	Pos	Pos	Pos	Pos	Pos	Pos	1	1	1
291	Pos	Pos	Pos	Pos	Pos	Pos	1	1	1
292	Neg	Neg	Pos	Pos	Pos	Pos	1	1	1
293	Pos	Pos	Pos	Neg	Pos	Neg	1	0	0
294	Pos	Pos	Pos	Pos	Pos	Pos	1	1	1
295	Pos	Neg	Pos	Neg	Pos	Neg	1	0	1
296	Pos	Pos	Pos	Neg	Pos	Neg	1	1	1
297	Pos	Pos	Pos	Pos	Pos	Pos	1	1	1
298	Pos	Pos	Pos	Pos	Pos	Pos	1	1	1
299	Pos	Pos	Pos	Pos	Pos	Pos	1	1	1
300	Pos	Pos	Pos	Pos	Pos	Neg	1	1	0
301	Pos	Pos	Pos	Pos	Pos	Pos	1	1	1
302	Pos	Pos	Pos	Pos	Pos	Neg	1	0	0
303	Pos	Neg	Pos	Neg	Pos	Neg	1	1	0
304	Pos	Pos	Pos	Neg	Pos	Neg	1	1	1
305	Pos	Pos	Pos	Pos	Pos	Neg	1	1	1
306	Pos	Pos	Pos	Pos	Pos	Pos	1	1	1
307	Pos	Pos	Pos	Pos	Pos	Pos	1	0	0
308	Pos	Pos	Pos	Pos	Pos	Neg	0	0	0
309	Pos	Pos	Pos	Neg	Pos	Neg	1	1	0
310	Pos	Pos	Pos	Pos	Pos	Pos	1	1	0
311	Neg	Neg	Neg	Neg	Neg	Neg	0	0	0
312	Pos	Pos	Pos	Pos	Pos	Pos	1	0	0
313	Pos	Pos	Pos	Pos	Pos	Neg	0	0	0
314	Pos	Pos	Pos	Pos	Pos	Pos	1	0	1
315	Pos	Pos	Pos	Pos	Pos	Neg	1	1	1
316	Pos	Pos	Pos	Pos	Pos	Pos	1	1	1
317	Pos	Neg	Pos	Neg	Pos	Neg	1	1	0
318	Pos	Pos	Pos	Neg	Pos	Neg	0	0	0
319	Pos	Neg	Pos	Pos	Pos	Neg	0	0	1
320	Pos	Neg	Pos	Neg	Pos	Neg	1	1	1
321	Neg	Neg	Neg	Neg	Neg	Neg	0	0	0
322	Pos	Pos	Pos	Pos	Pos	Pos	1	1	1
323	Pos	Pos	Pos	Pos	Pos	Pos	1	1	1
324	Pos	Neg	Pos	Neg	Pos	Neg	0	0	0
325	Pos	Pos	Pos	Neg	Pos	Neg	1	0	0
326	Pos	Pos	Pos	Neg	Pos	Neg	1	1	1
327	Pos	Pos	Pos	Pos	Pos	Neg	1	1	0
328	Pos	Pos	Pos	Pos	Pos	Pos	1	1	1
329	Neg	Neg	Neg	Neg	Neg	Neg	0	0	0
330	Pos	Pos	Pos	Pos	Pos	Neg	0	0	0
331	Pos	Pos	Pos	Pos	Pos	Neg	1	1	1
332	Pos	Pos	Pos	Pos	Pos	Pos	1	1	1
333	Pos	Pos	Pos	Pos	Pos	Pos	1	0	0

## Sheet: Patient
nr	IFNg binary scoring (1 (yes) 0 (no)) P47 pool	IFNg binary scoring P16 (1 (yes) 0 (no))	IFNg binary scoring P166 (1 (yes) 0 (no))
1	1	0	1
2	1	1	1
3	1	1	NA
4	1	1	1
5	1	1	1
6	1	1	1
7	1	1	1
8	1	1	1
9	1	1	NA
10	1	1	1
11	1	1	1
12	1	1	1
13	1	1	1
14	1	1	0
15	1	1	1
16	1	1	1
17	1	1	1
18	1	1	1
19	1	1	1
20	1	1	1
21	1	1	1
22	1	1	1
23	1	1	1
24	1	1	NA
25	1	1	NA
26	1	1	1
27	1	1	1
28	1	1	1
29	1	1	1
30	1	1	1
31	1	1	1
32	1	1	1
33	1	1	1
34	1	0	0
35	1	0	0
36	1	1	1
37	1	1	1
38	1	1	NA
39	1	1	1
40	1	1	1
41	1	1	1
42	1	1	1
43	1	1	1
44	0	0	0
45	1	1	1
46	1	1	1
47	1	1	1
48	1	1	1
49	1	1	0
50	0	1	0
51	1	1	1
52	1	1	1
53	1	1	0
54	1	1	1
55	1	1	0
